# Supplementary material for: A Highly Conserved Region in BRCA2 Suppresses the RAD51-Interaction Activity of BRC Repeats
Source: Vet Sci. 2023 Feb 10;10(2):145. doi: 10.3390/vetsci10020145 (PMC9959916; doi:10.3390/vetsci10020145)
Supplement: Supplementary file 1 [file vetsci-10-00145-s001.zip]

Archive with 5 entries (5 files):
- .DS_Store
- Supplemental Table S1.pdf
- Supplemental Table S2.pdf
- Supplemental Table S3.pdf
- Supplementary Figure S1.pdf
